# Supplementary material for: Toll-like receptor 4-mediated cytokine synthesis and post-stroke depressive symptoms
Source: Transl Psychiatry. 2021 Apr 26;11:246. doi: 10.1038/s41398-021-01359-x (PMC8076201; doi:10.1038/s41398-021-01359-x)
Supplement: Supplementary file 2 — Supplementary Table 2 [file 41398_2021_1359_MOESM2_ESM.xlsx]

## Sheet: Statistics
Supplementary Table 2: TLR4-mediated cytokine/chemokine gene expression in patients with and without depressive symptoms
coord	strand	gene_id	gene_name	transcript_id	transcript_biotype	mean	mean-depression-0-in-8d	mean-depression-1-in-8d	logFC-depression-0vs1-in-8d	pvalue-ttest-depression-0vs1-in-8d	bonferroni-ttest-depression-0vs1-in-7d	mean-depression-0-in-3m	mean-depression-1-in-3m	logFC-depression-0vs1-in-3m	pvalue-ttest-depression-0vs1-in-3m	bonferroni-ttest-depression-0vs1-in-3m
17:34255285-34257203	+	ENSG00000108691	CCL2	ENST00000225831	protein_coding	2056.23	1968.49	1935.59	-0.0243165	0.31533	1	1888.02	2369.92	0.327969	0.0276877	1
4:102501359-102617302	+	ENSG00000109320	NFKB1	ENST00000226574	protein_coding	96.3616	95.8258	103.034	0.10463	0.335727	1	96.0132	93.0897	-0.0446111	0.524211	1
5:159314783-159330887	-	ENSG00000113302	IL12B	ENST00000231228	protein_coding	180.045	188.143	164.147	-0.196836	0.106769	1	187.842	177.935	-0.0781675	0.189129	1
7:22727200-22731998	+	ENSG00000136244	IL6	ENST00000258743	protein_coding	923.05	958.173	827.72	-0.211143	0.0909304	1	965.057	952.216	-0.0193255	0.346915	1
2:113117897-113134016	+	ENSG00000136689	IL1RN	ENST00000259206	protein_coding	1.52051	1.73809	1.00928	-0.784168	0.235796	1	1.2191	1.71724	0.494279	0.27402	1
2:112773915-112784590	-	ENSG00000115008	IL1A	ENST00000263339	protein_coding	267.593	268.963	247.679	-0.118935	0.204371	1	267.106	282.671	0.0817123	0.401698	1
2:112829751-112836903	-	ENSG00000125538	IL1B	ENST00000263341	protein_coding	3347.63	3394.43	3145.49	-0.109887	0.243504	1	3371.58	3528.1	0.0654676	0.51042	1
4:74036589-74038689	-	ENSG00000163734	CXCL3	ENST00000296026	protein_coding	282.485	272.695	294.955	0.113206	0.614462	1	272.493	325.78	0.25768	0.2089	1
4:74097676-74099195	-	ENSG00000081041	CXCL2	ENST00000296031	processed_transcript	6.47739	5.51617	7.97817	0.532389	0.297216	1	6.11746	6.02813	-0.0212238	0.724537	1
3:159988835-159996019	+	ENSG00000168811	IL12A	ENST00000305579	protein_coding	0.512517	0.422568	0.455382	0.107895	0.921704	1	0.582919	0.529035	-0.139932	0.81854	1
4:76021118-76023497	-	ENSG00000169245	CXCL10	ENST00000306602	protein_coding	260.103	275.614	287.406	0.0604411	0.506812	1	261.189	253.144	-0.0451361	0.927672	1
4:76033682-76036197	-	ENSG00000169248	CXCL11	ENST00000306621	protein_coding	37.3656	41.0141	38.8818	-0.0770251	0.244224	1	37.878	33.158	-0.192001	0.739726	1
4:73740569-73743716	+	ENSG00000169429	CXCL8	ENST00000307407	protein_coding	1414.48	1357.18	1276.69	-0.0882069	0.0856802	1	1353.39	1555.31	0.200619	0.103182	1
1:154405223-154466877	+	ENSG00000160712	IL6R	ENST00000344086	protein_coding	0.542878	0.69661	0.475369	-0.551303	0.537717	1	0.518254	0.363201	-0.512891	0.241147	1
2:113117897-113134016	+	ENSG00000136689	IL1RN	ENST00000354115	protein_coding	1382.07	1387.23	1402.39	0.0156784	0.74004	1	1341.19	1477.73	0.139875	0.155151	1
2:113117893-113134016	+	ENSG00000136689	IL1RN	ENST00000361779	protein_coding	6.66968	7.60242	5.79999	-0.390409	0.419176	1	7.85843	5.42645	-0.534232	0.469468	1
1:206769621-206771189	-	ENSG00000136634	IL10	ENST00000367099	retained_intron	0.129121	0.170051	0.0267953	-2.66592	0.193794	1	0.0727121	0.218899	1.59	0.167679	1
1:154405343-154469450	+	ENSG00000160712	IL6R	ENST00000368485	protein_coding	18.8974	17.8207	21.7986	0.290679	0.63744	1	18.911	17.242	-0.133298	0.358805	1
17:34319435-34321402	+	ENSG00000108700	CCL8	ENST00000394620	protein_coding	234.833	251.354	224.554	-0.162658	0.10388	1	243.708	251.2	0.0436845	0.891245	1
4:102501331-102616915	+	ENSG00000109320	NFKB1	ENST00000394820	protein_coding	83.0524	84.8473	82.1588	-0.0464545	0.747523	1	82.1481	73.3477	-0.163475	0.104334	1
4:73869404-73871242	+	ENSG00000163739	CXCL1	ENST00000395761	protein_coding	672.639	654.025	611.562	-0.0968472	0.365896	1	663.76	752.664	0.181345	0.361549	1
7:22727224-22731729	+	ENSG00000136244	IL6	ENST00000401630	protein_coding	666.494	684.508	621.917	-0.138346	0.275327	1	654.032	748.042	0.193758	0.236874	1
7:22727147-22729803	+	ENSG00000136244	IL6	ENST00000401651	protein_coding	6.51811	6.25366	5.46421	-0.194688	0.539387	1	6.09706	6.3104	0.0496179	0.971857	1
4:73740541-73742330	+	ENSG00000169429	CXCL8	ENST00000401931	protein_coding	119.887	117.89	98.9384	-0.252844	0.0772776	1	115.776	113.869	-0.0239545	0.862926	1
7:22725884-22732002	+	ENSG00000136244	IL6	ENST00000404625	protein_coding	6.04278	6.30607	4.98746	-0.338437	0.100609	1	6.78849	5.73556	-0.243158	0.441872	1
7:22727240-22729815	+	ENSG00000136244	IL6	ENST00000406575	protein_coding	0.97917	1.1743	0.760016	-0.627696	0.256922	1	0.887211	0.913308	0.0418243	0.982427	1
7:22727214-22732002	+	ENSG00000136244	IL6	ENST00000407492	protein_coding	14.6405	14.9116	14.6519	-0.02535	0.71828	1	14.6229	15.0202	0.038666	0.54892	1
2:113111116-113134013	+	ENSG00000136689	IL1RN	ENST00000409052	protein_coding	1.83042	1.78022	2.08782	0.229941	0.779619	1	1.90941	1.54513	-0.305393	0.225256	1
2:113127561-113133121	+	ENSG00000136689	IL1RN	ENST00000409930	protein_coding	1061.42	1083.99	1077.85	-0.0081933	0.938342	1	1040.05	1049.27	0.0127338	0.973214	1
2:112832795-112836702	-	ENSG00000125538	IL1B	ENST00000416750	protein_coding	1.43966	1.49955	1.20806	-0.311834	0.485972	1	1.54627	1.58443	0.0351752	0.939242	1
2:112832699-112836816	-	ENSG00000125538	IL1B	ENST00000418817	protein_coding	0.0340939	0.0413715	2.59125e-06	-13.9627	0.371503	1	0.0561919	0.0402642	-0.480865	0.862967	1
1:206767602-206772494	-	ENSG00000136634	IL10	ENST00000423557	protein_coding	3.90075	3.62253	3.92403	0.115338	0.754531	1	3.50836	4.92	0.487862	0.0069539	0.632805
7:22727147-22729647	+	ENSG00000136244	IL6	ENST00000426291	protein_coding	1592.89	1669.62	1445.52	-0.207933	0.182571	1	1600.82	1619.86	0.0170579	0.730005	1
2:112832752-112836434	-	ENSG00000125538	IL1B	ENST00000432018	protein_coding	0.0109548	0.0184698	3.77292e-05	-8.93527	0.601717	1	0.0242358	0.00187892	-3.68916	0.518416	1
6:31575565-31578336	+	ENSG00000232810	TNF	ENST00000449264	protein_coding	927.604	970.577	882.954	-0.136503	0.312144	1	979.539	886.971	-0.143217	0.366313	1
2:113111116-113115690	+	ENSG00000136689	IL1RN	ENST00000463073	processed_transcript	0.0152107	0.017797	0		0.601086	1	0.0233586	0.0210063	-0.153134	0.93823	1
7:22728500-22729788	+	ENSG00000136244	IL6	ENST00000464710	retained_intron	2.74944	2.7836	3.29256	0.242256	0.693419	1	2.73807	2.84125	0.0533645	0.922121	1
2:113107214-113117665	+	ENSG00000136689	IL1RN	ENST00000465812	processed_transcript	0.148396	0.214214	0.0466117	-2.20029	0.113571	1	0.207104	0.12633	-0.713155	0.162765	1
3:159988954-159996019	+	ENSG00000168811	IL12A	ENST00000466512	protein_coding	0.22083	0.260185	0.207819	-0.32421	0.742175	1	0.23442	0.310267	0.404412	0.754313	1
3:159988861-159996019	+	ENSG00000168811	IL12A	ENST00000468862	retained_intron	0.0374457	0.0500459	0.0576769	0.204741	0.806303	1	0.0321046	0.0245208	-0.388771	0.742217	1
1:206768695-206771199	-	ENSG00000136634	IL10	ENST00000471071	protein_coding	1.95568	1.5924	1.58259	-0.00891623	0.818397	1	1.73888	2.29403	0.399725	0.18892	1
2:113127576-113129982	+	ENSG00000136689	IL1RN	ENST00000472292	retained_intron	29.5003	29.3677	37.5654	0.355171	0.384651	1	29.7614	25.3987	-0.228689	0.0308648	1
1:154429343-154449979	+	ENSG00000160712	IL6R	ENST00000476006	protein_coding	0.27941	0.266805	0.322829	0.274988	0.424111	1	0.198999	0.292378	0.555074	0.332981	1
2:112835181-112836779	-	ENSG00000125538	IL1B	ENST00000477398	retained_intron	19.0187	19.6023	18.6746	-0.0699452	0.497311	1	19.3969	15.8773	-0.288862	0.0192841	1
3:159988836-159990332	+	ENSG00000168811	IL12A	ENST00000480088	retained_intron	1.21728	1.17148	1.19324	0.0265526	0.609872	1	1.35524	0.735926	-0.88092	0.0440938	1
3:159988954-159995671	+	ENSG00000168811	IL12A	ENST00000480787	protein_coding	0.089973	0.0929126	0.0378968	-1.2938	0.373899	1	0.0899213	0.0850096	-0.0810369	0.858682	1
4:73740569-73741986	+	ENSG00000169429	CXCL8	ENST00000483500	retained_intron	39.6633	38.8185	36.9994	-0.0692433	0.832414	1	38.147	40.0632	0.0707083	0.54378	1
7:22727200-22731694	+	ENSG00000136244	IL6	ENST00000485300	retained_intron	43.4285	43.6868	43.8422	0.00512241	0.580544	1	43.6799	38.1308	-0.196015	0.337904	1
2:113117981-113130121	+	ENSG00000136689	IL1RN	ENST00000486167	retained_intron	33.6217	33.4262	34.4536	0.0436778	0.878939	1	32.706	32.267	-0.0194948	0.875566	1
2:112831136-112833575	-	ENSG00000125538	IL1B	ENST00000487639	retained_intron	29.5676	30.8425	25.9036	-0.251768	0.108312	1	29.3959	26.8732	-0.129444	0.263733	1
2:112830361-112836779	-	ENSG00000125538	IL1B	ENST00000491056	processed_transcript	17.4912	17.586	17.5861	1.21745e-05	0.885459	1	18.0454	14.0879	-0.357171	0.0186399	1
2:112832913-112836779	-	ENSG00000125538	IL1B	ENST00000496280	retained_intron	35.7642	35.5783	35.6369	0.00237525	0.872608	1	36.2479	31.3123	-0.211169	0.361282	1
3:159988870-159995671	+	ENSG00000168811	IL12A	ENST00000496308	retained_intron	0.0962126	0.0704684	0.0350907	-1.00589	0.558327	1	0.0880839	0.0927361	0.074253	0.983981	1
4:102537599-102567084	+	ENSG00000109320	NFKB1	ENST00000502367	retained_intron	0.00413027	0.00727714	1.25427e-277	-912.745	0.601086	1	0.00955125	5.81584e-212	-694.999	0.455486	1
1:154454109-154465248	+	ENSG00000160712	IL6R	ENST00000502679	retained_intron	0.336978	0.314519	0.318257	0.0170478	0.701001	1	0.307598	0.344604	0.163895	0.757944	1
4:74037132-74038689	-	ENSG00000163734	CXCL3	ENST00000502974	processed_transcript	3.70279	3.48077	4.1742	0.262094	0.615488	1	3.37941	4.31413	0.352298	0.286105	1
4:76034690-76041415	-	ENSG00000169248	CXCL11	ENST00000503860	protein_coding	26.1517	27.7788	28.2864	0.0261216	0.94217	1	26.7589	21.2674	-0.331375	0.979002	1
4:102593249-102596307	+	ENSG00000109320	NFKB1	ENST00000504044	retained_intron	0.16864	0.223619	0.194357	-0.202338	0.990056	1	0.112263	0.0851087	-0.399501	0.942098	1
4:102501898-102617117	+	ENSG00000109320	NFKB1	ENST00000505458	protein_coding	22.7333	23.5969	15.8664	-0.57263	0.392566	1	23.2537	30.3281	0.383191	0.0899305	1
4:102501472-102577039	+	ENSG00000109320	NFKB1	ENST00000507079	protein_coding	0.826397	0.701085	1.10976	0.662586	0.242234	1	0.739298	0.727712	-0.0227881	0.929539	1
1:154435010-154465314	+	ENSG00000160712	IL6R	ENST00000507256	processed_transcript	0.0609757	0.053923	0.0509858	-0.0808032	0.9974	1	0.0613134	0.103913	0.761102	0.698872	1
4:74097040-74099195	-	ENSG00000081041	CXCL2	ENST00000508487	protein_coding	361.762	343.311	369.775	0.107129	0.741832	1	346.92	411.045	0.244692	0.102818	1
4:102577864-102593568	+	ENSG00000109320	NFKB1	ENST00000508584	protein_coding	0.730266	0.940656	0.695517	-0.435581	0.935403	1	1.04559	0.57892	-0.852885	0.395185	1
4:73869393-73870177	+	ENSG00000163739	CXCL1	ENST00000509101	processed_transcript	326.503	321.875	300.487	-0.0991946	0.487631	1	334.54	342.772	0.0350729	0.745445	1
4:102503375-102576902	+	ENSG00000109320	NFKB1	ENST00000509165	protein_coding	0.0645042	0.0973842	0.0588943	-0.725559	0.853522	1	1.18689e-53	0.110904	172.642	0.0851528	1
4:74098531-74099196	-	ENSG00000081041	CXCL2	ENST00000510048	retained_intron	11.9047	11.6604	12.4606	0.095753	0.378346	1	11.1745	13.3663	0.258389	0.0948494	1
4:74037656-74038650	-	ENSG00000163734	CXCL3	ENST00000510390	processed_transcript	0.573741	0.538566	0.842053	0.644789	0.0409034	1	0.719292	0.340284	-1.07984	0.0247102	1
4:102557105-102580588	+	ENSG00000109320	NFKB1	ENST00000510638	processed_transcript	0.0293631	9.43525e-11	0.0548155	29.1139	0.0567624	1	0.0480315	0.0353256	-0.443269	0.84951	1
4:74037069-74038807	-	ENSG00000163734	CXCL3	ENST00000511669	processed_transcript	3.69662	3.47571	4.21727	0.279002	0.254774	1	3.44544	4.11289	0.255464	0.256613	1
4:102501455-102537899	+	ENSG00000109320	NFKB1	ENST00000511926	protein_coding	2.44563	2.50001	2.11012	-0.244612	0.58303	1	2.25199	2.25872	0.00431001	0.65535	1
1:154405615-154434583	+	ENSG00000160712	IL6R	ENST00000512471	protein_coding	1.63667	1.65091	1.68699	0.0311961	0.745476	1	1.42849	0.768147	-0.895036	0.218399	1
4:102537587-102579038	+	ENSG00000109320	NFKB1	ENST00000513803	processed_transcript	0.0296063	0.0521634	2.31387e-32	-100.831	0.458698	1	0.038232	0.0537467	0.491395	0.752682	1
1:154434653-154454583	+	ENSG00000160712	IL6R	ENST00000515190	protein_coding	0.160655	0.126552	0.180977	0.516073	0.402288	1	0.15192	0.191184	0.331644	0.996976	1
17:34255285-34256816	+	ENSG00000108691	CCL2	ENST00000580907	protein_coding	23.1421	22.3111	23.7219	0.0884534	0.60214	1	22.476	22.6621	0.0118971	0.708637	1
17:34256208-34257203	+	ENSG00000108691	CCL2	ENST00000582017	retained_intron	7.42671	6.9774	7.01167	0.00706814	0.583886	1	6.70388	8.51726	0.345392	0.0389886	1
4:102577714-102617098	+	ENSG00000109320	NFKB1	ENST00000600343	protein_coding	0.955146	1.04004	0.974831	-0.0934093	0.714651	1	1.09766	0.76963	-0.512188	0.0811877	1
17:35871491-35880495	-	ENSG00000271503	CCL5	ENST00000603197	protein_coding	13.6929	14.3483	13.5762	-0.0797967	0.304025	1	13.173	16.5912	0.332835	0.0987235	1
17:35871491-35880360	-	ENSG00000271503	CCL5	ENST00000605140	protein_coding	304.215	320.567	288.722	-0.150942	0.295299	1	308.543	319.001	0.0480916	0.751821	1
17:35872076-35880793	-	ENSG00000271503	CCL5	ENST00000605509	protein_coding	0.0122333	0.0215508	2.51125e-06	-13.067	0.600657	1	0.0282819	3.05998e-06	-13.1741	0.455055	1
17:36088256-36090143	-	ENSG00000277632	CCL3	ENST00000613922	protein_coding	7207.59	7244.17	6790.94	-0.0932088	0.533521	1	7288.11	7681.9	0.0759181	0.414419	1
17:36088293-36090134	-	ENSG00000277632	CCL3	ENST00000613928	retained_intron	0.0161953	0.0284424	0.000167837	-7.40484	0.602166	1	0.000126165	9.6891e-05	-0.380874	0.344984	1
17:36103841-36105614	+	ENSG00000275302	CCL4	ENST00000613947	retained_intron	154.457	157.949	151.661	-0.0586114	0.92199	1	166.011	147.735	-0.168264	0.254961	1
17:36088256-36090169	-	ENSG00000277632	CCL3	ENST00000614051	retained_intron	93.15	93.1683	94.2065	0.0159871	0.812097	1	94.8168	91.0531	-0.0584349	0.767427	1
17:36103827-36105614	+	ENSG00000275302	CCL4	ENST00000615863	protein_coding	5298.09	5259.34	5018.2	-0.0677124	0.612124	1	5305.18	5696.85	0.102761	0.249449	1
17:36103827-36105621	+	ENSG00000275302	CCL4	ENST00000621626	protein_coding	65.9029	64.5888	64.2749	-0.00702821	0.851585	1	66.0335	75.6123	0.195422	0.14578	1
1:154405193-154437544	+	ENSG00000160712	IL6R	ENST00000622330	protein_coding	0.460822	0.441222	0.516736	0.227923	0.623874	1	0.544992	0.408039	-0.41753	0.495295	1
17:34255218-34256209	+	ENSG00000108691	CCL2	ENST00000624362	TEC	10.753	10.2217	10.9975	0.105543	0.580813	1	9.94099	11.0626	0.154227	0.182381	1
1:206767602-206770575	-	ENSG00000136634	IL10	ENST00000640756	processed_transcript	0.557603	0.50985	0.560007	0.135372	0.886455	1	0.531518	0.507054	-0.0679813	0.970159	1
17:35871491-35880360	-	ENSG00000271503	CCL5	ENST00000651122	protein_coding	13.3936	13.8116	12.1715	-0.182371	0.0895621	1	13.6833	12.8782	-0.0874792	0.599112	1
4:102529880-102617302	+	ENSG00000109320	NFKB1	ENST00000652569	nonsense_mediated_decay	1.20048	1.21908	1.09512	-0.154708	0.986317	1	1.19092	1.69017	0.505091	0.747055	1
4:102501405-102617299	+	ENSG00000109320	NFKB1	ENST00000652619	nonsense_mediated_decay	1.44305	1.44728	1.9954	0.463335	0.313299	1	1.55091	1.01353	-0.613715	0.0706681	1

## Sheet: Column description
Column name	Column description
coord	Genomic coordinates
strand	Strand
gene_id	Ensembl gene ID
gene_name	Ensembl gene name
transcript_id	Ensembl transcript ID
transcript_biotype	Transcript biotype https://www.ensembl.org/info/genome/genebuild/biotypes.html
mean	Mean FPKM for all samples
mean-depression-0-in-8d	Mean FPKM for patients without depressive symptoms on Day 8
mean-depression-1-in-8d	Mean FPKM for patients with depressive symptoms on Day 8
logFC-depression-0vs1-in-8d	Log fold change
pvalue-ttest-depression-0vs1-in-8d	t-test p-value
bonferroni-ttest-depression-0vs1-in-8d	Adjusted p-value for multiple testing
mean-depression-0-in-3m	Mean FPKM for patients without depressive symptoms at 3 months after stroke
mean-depression-1-in-3m	Mean FPKM for patients with depressive symptoms at 3 months after stroke
logFC-depression-0vs1-in-3m	Log fold change
pvalue-ttest-depression-0vs1-in-3m	t-test p-value
bonferroni-ttest-depression-0vs1-in-3m	Adjusted p-value for multiple testing
