# Supplementary material for: Toll-like receptor 4-mediated cytokine synthesis and post-stroke depressive symptoms
Source: Transl Psychiatry. 2021 Apr 26;11:246. doi: 10.1038/s41398-021-01359-x (PMC8076201; doi:10.1038/s41398-021-01359-x)
Supplement: Supplementary file 3 — Supplementary Table 3 [file 41398_2021_1359_MOESM3_ESM.xlsx]

## Sheet: Statistics
Supplementary Table 3: Expression of genes related to GO category: "Cellular response to lipopolysaccharide" in patients with and without depressive symptoms
coord	strand	gene_id	gene_name	transcript_id	transcript_biotype	mean	mean-depression-0-in-8d	mean-depression-1-in-8d	logFC-depression-0vs1-in-8d	pvalue-ttest-depression-0vs1-in-8d	bonferroni-ttest-depression-0vs1-in-8d	mean-depression-0-in-3m	mean-depression-1-in-3m	logFC-depression-0vs1-in-3m	pvalue-ttest-depression-0vs1-in-3m	bonferroni-ttest-depression-0vs1-in-3m
4:121131408-121164321	-	ENSG00000050730	TNIP3	ENST00000057513	protein_coding	18.6039	18.3347	17.2007	-0.0921057	0.255394	1	16.7983	20.5373	0.289934	0.0771448	1
14:23117304-23119616	-	ENSG00000092067	CEBPE	ENST00000206513	protein_coding	1.0059	1.11303	0.71858	-0.631277	0.326244	1	1.05259	0.770149	-0.450734	0.29351	1
22:28794555-28800597	-	ENSG00000100219	XBP1	ENST00000216037	protein_coding	79.1745	80.7493	73.8262	-0.129318	0.0368396	1	83.8136	79.5519	-0.0752888	0.12967	1
14:24573518-24576250	-	ENSG00000100448	CTSG	ENST00000216336	protein_coding	3.38903	3.80496	2.71433	-0.487284	0.217401	1	3.38793	3.83127	0.17742	0.284072	1
14:23321289-23326185	+	ENSG00000100836	PABPN1	ENST00000216727	protein_coding	31.1664	31.211	30.2026	-0.0473825	0.400494	1	31.7836	30.6415	-0.0527986	0.587545	1
20:38346482-38377013	+	ENSG00000129988	LBP	ENST00000217407	protein_coding	0.0142903	0.0155065	0.0350178	1.17521	0.26681	1	0.0155703	0.0209088	0.425317	0.790886	1
8:89757816-89791064	+	ENSG00000104312	RIPK2	ENST00000220751	protein_coding	16.4179	16.3843	16.5596	0.0153501	0.92762	1	16.0252	16.3445	0.0284669	0.769982	1
19:39385629-39391106	-	ENSG00000006712	PAF1	ENST00000221265	protein_coding	44.4368	44.9163	42.2685	-0.0876561	0.048479	1	45.0518	45.7198	0.0212347	0.689056	1
19:3610660-3626815	-	ENSG00000105298	CACTIN	ENST00000221899	protein_coding	0.318614	0.263289	0.337104	0.356547	0.917645	1	0.325263	0.262448	-0.309576	0.580547	1
7:101127089-101139266	+	ENSG00000106366	SERPINE1	ENST00000223095	protein_coding	0.693938	0.595902	0.668437	0.165715	0.48021	1	0.662485	0.846326	0.353326	0.530145	1
9:33265049-33282070	+	ENSG00000086065	CHMP5	ENST00000223500	protein_coding	35.4361	34.6656	34.8671	0.00836333	0.926932	1	34.5652	37.784	0.128457	0.0370953	1
10:17229278-17237593	+	ENSG00000026025	VIM	ENST00000224237	protein_coding	599.886	576.935	685.899	0.249588	0.0539696	1	551.305	615.941	0.159941	0.19297	1
17:40015444-40017813	+	ENSG00000108342	CSF3	ENST00000225474	protein_coding	12.2074	11.4712	11.7905	0.0396071	0.604214	1	11.6597	13.8032	0.243469	0.101795	1
17:3608262-3636322	-	ENSG00000197417	SHPK	ENST00000225519	protein_coding	0.679079	0.738885	0.482975	-0.613401	0.0193547	1	0.751662	0.539271	-0.479073	0.0612299	1
17:34255285-34257203	+	ENSG00000108691	CCL2	ENST00000225831	protein_coding	2056.23	1968.49	1935.59	-0.0243165	0.31533	1	1888.02	2369.92	0.327969	0.0276877	1
17:44076746-44123638	-	ENSG00000108840	HDAC5	ENST00000225983	protein_coding	1.05344	1.02813	1.17665	0.194654	0.396061	1	1.04808	0.908145	-0.20676	0.276472	1
4:73836678-73838760	+	ENSG00000124875	CXCL6	ENST00000226317	protein_coding	0.421714	0.406921	0.347715	-0.226841	0.586328	1	0.436998	0.432717	-0.014204	0.722138	1
4:73853296-73854483	+	ENSG00000109272	PF4V1	ENST00000226524	protein_coding	1.74659	1.87986	1.75481	-0.0993094	0.253806	1	1.93202	1.60636	-0.266318	0.270182	1
4:102501359-102617302	+	ENSG00000109320	NFKB1	ENST00000226574	protein_coding	96.3616	95.8258	103.034	0.10463	0.335727	1	96.0132	93.0897	-0.0446111	0.524211	1
12:47841539-47905031	-	ENSG00000111424	VDR	ENST00000229022	protein_coding	0.251163	0.242378	0.161548	-0.585301	0.716252	1	0.230028	0.0622726	-1.88514	0.284295	1
12:8602170-8612859	-	ENSG00000111732	AICDA	ENST00000229335	protein_coding	0.0884253	0.0913956	0.148741	0.702602	0.119745	1	0.0980151	0.0426166	-1.20159	0.0510981	1
6:36027770-36110755	+	ENSG00000112062	MAPK14	ENST00000229794	protein_coding	15.5906	14.9774	17.3743	0.214167	0.407228	1	15.0547	14.0698	-0.0976127	0.182832	1
6:36027711-36111236	+	ENSG00000112062	MAPK14	ENST00000229795	protein_coding	2.26057	2.31065	2.10517	-0.134365	0.357449	1	2.12636	2.54833	0.261164	0.373992	1
5:159314783-159330887	-	ENSG00000113302	IL12B	ENST00000231228	protein_coding	180.045	188.143	164.147	-0.196836	0.106769	1	187.842	177.935	-0.0781675	0.189129	1
2:187464230-187554435	-	ENSG00000003436	TFPI	ENST00000233156	protein_coding	0.00586817	0.0103119	5.14129e-05	-7.64796	0.470039	1	0.0118962	0.00292808	-2.02247	0.536266	1
6:137867444-137883312	+	ENSG00000118503	TNFAIP3	ENST00000237289	protein_coding	83.4659	75.6371	91.6279	0.276693	0.250043	1	74.4103	101.577	0.449005	0.0230908	1
12:10372353-10390041	-	ENSG00000213809	KLRK1	ENST00000240618	protein_coding	27.9231	28.6228	25.4143	-0.171528	0.187157	1	27.7649	29.3491	0.0800507	0.756989	1
3:172445133-172448456	-	ENSG00000121853	GHSR	ENST00000241256	protein_coding	0.00527493	0.00614779	5.106e-06	-10.2337	0.601201	1	2.66959e-06	0.0143409	12.3912	0.183432	1
17:40092793-40100589	-	ENSG00000126368	NR1D1	ENST00000246672	protein_coding	3.48743	3.177	4.12123	0.375407	0.455795	1	3.37935	3.88723	0.201999	0.0552649	1
16:31201486-31202760	-	ENSG00000103490	PYCARD	ENST00000247470	protein_coding	11.776	11.8652	12.239	0.0447481	0.778897	1	11.826	11.4118	-0.0514424	0.701501	1
19:4815932-4831704	-	ENSG00000127666	TICAM1	ENST00000248244	protein_coding	81.2433	81.1815	79.5766	-0.0288069	0.794725	1	81.3909	80.9976	-0.00698891	0.805155	1
19:3610650-3626815	-	ENSG00000105298	CACTIN	ENST00000248420	protein_coding	1.06513	1.16077	0.654874	-0.825789	0.149189	1	1.12468	0.874209	-0.363469	0.713026	1
17:7579638-7582111	+	ENSG00000129226	CD68	ENST00000250092	protein_coding	153.971	144.636	172.801	0.256686	0.0573411	1	139.14	173.623	0.319426	0.00802532	1
19:50376469-50382982	+	ENSG00000131408	NR1H2	ENST00000253727	protein_coding	55.8359	55.7546	55.5987	-0.00403819	0.993171	1	55.7376	58.2764	0.0642606	0.102476	1
17:40309180-40357643	+	ENSG00000131759	RARA	ENST00000254066	protein_coding	3.793	3.51108	4.40729	0.32798	0.350149	1	4.03602	4.28154	0.0851945	0.473059	1
5:67179613-67196799	-	ENSG00000134061	CD180	ENST00000256447	protein_coding	0.309142	0.297796	0.321008	0.108284	0.88906	1	0.335035	0.265602	-0.335049	0.179984	1
2:6848316-6865696	-	ENSG00000134326	CMPK2	ENST00000256722	protein_coding	87.196	89.217	83.9593	-0.0876286	0.103555	1	84.9717	86.7605	0.0300559	0.617007	1
12:57747727-57752310	-	ENSG00000135446	CDK4	ENST00000257904	protein_coding	7.85783	8.1691	7.2048	-0.181219	0.813363	1	8.42359	9.02537	0.0995516	0.0507683	1
7:22727200-22731998	+	ENSG00000136244	IL6	ENST00000258743	protein_coding	923.05	958.173	827.72	-0.211143	0.0909304	1	965.057	952.216	-0.0193255	0.346915	1
2:112978006-112985658	+	ENSG00000136688	IL36G	ENST00000259205	protein_coding	12.6798	11.6552	12.2249	0.0688479	0.774352	1	11.2754	13.8243	0.29402	0.329002	1
2:113117897-113134016	+	ENSG00000136689	IL1RN	ENST00000259206	protein_coding	1.52051	1.73809	1.00928	-0.784168	0.235796	1	1.2191	1.71724	0.494279	0.27402	1
2:113005461-113008044	+	ENSG00000136694	IL36A	ENST00000259211	protein_coding	0.0608315	0.0504919	0.0144449	-1.80549	0.379771	1	0.0586853	0.0186784	-1.65163	0.233376	1
19:18831938-18868236	+	ENSG00000005007	UPF1	ENST00000262803	protein_coding	22.4439	22.9766	20.257	-0.181745	0.344307	1	23.0718	19.4164	-0.248854	0.0472242	1
2:112912971-112918882	+	ENSG00000125571	IL37	ENST00000263326	protein_coding	0.0104968	0.00533382	0		0.601085	1	0.006499	2.08938e-09	-21.5687	0.455486	1
2:112773915-112784590	-	ENSG00000115008	IL1A	ENST00000263339	protein_coding	267.593	268.963	247.679	-0.118935	0.204371	1	267.106	282.671	0.0817123	0.401698	1
2:112829751-112836903	-	ENSG00000125538	IL1B	ENST00000263341	protein_coding	3347.63	3394.43	3145.49	-0.109887	0.243504	1	3371.58	3528.1	0.0654676	0.51042	1
3:119524293-119559614	-	ENSG00000121594	CD80	ENST00000264246	protein_coding	8.78724	8.93774	9.1172	0.0286796	0.792902	1	9.07542	8.85344	-0.0357261	0.74915	1
3:122077849-122121139	+	ENSG00000114013	CD86	ENST00000264468	protein_coding	0.286474	0.295597	0.261915	-0.174529	0.592651	1	0.386026	0.241567	-0.676272	0.266055	1
3:55465716-55487642	-	ENSG00000114251	WNT5A	ENST00000264634	protein_coding	0.0289318	0.0410489	0.000719901	-5.8334	0.26254	1	0.0536039	0.00448694	-3.57854	0.149386	1
19:10271120-10286615	+	ENSG00000090339	ICAM1	ENST00000264832	protein_coding	245.871	246.29	236.661	-0.0575405	0.572291	1	245.986	246.058	0.000422012	0.947726	1
4:23792021-23890047	-	ENSG00000109819	PPARGC1A	ENST00000264867	protein_coding	0.00100608	0.00177262	0		0.601086	1	0.00232656	0		0.455486	1
4:76001275-76007488	-	ENSG00000138755	CXCL9	ENST00000264888	protein_coding	1.23938	1.37764	1.08373	-0.346202	0.175447	1	1.43452	1.1285	-0.346151	0.135178	1
4:67558727-67607337	+	ENSG00000035720	STAP1	ENST00000265404	protein_coding	6.45597	6.12603	6.96109	0.184361	0.916334	1	6.71454	6.65731	-0.0123493	0.785272	1
16:85899162-85922606	+	ENSG00000140968	IRF8	ENST00000268638	protein_coding	29.9217	29.9317	30.9768	0.0495118	0.548465	1	32.3703	29.3622	-0.14071	0.265124	1
19:15353385-15379787	-	ENSG00000105127	AKAP8	ENST00000269701	protein_coding	6.41269	6.56902	6.13359	-0.098945	0.747543	1	6.73547	5.49686	-0.29317	0.0088598	1
8:38143649-38151265	-	ENSG00000147465	STAR	ENST00000276449	protein_coding	0.106716	0.10872	0.123056	0.1787	0.643125	1	0.120073	0.0736696	-0.70477	0.355777	1
10:110871928-110900006	+	ENSG00000150593	PDCD4	ENST00000280154	protein_coding	44.0032	44.9859	40.681	-0.145118	0.0497555	1	45.8052	43.3875	-0.078232	0.194387	1
1:173183731-173207331	-	ENSG00000117586	TNFSF4	ENST00000281834	protein_coding	0.0306382	0.0257724	0.078804	1.61244	0.070303	1	0.0367855	0.0333969	-0.139424	0.909123	1
8:73991352-74029087	+	ENSG00000154589	LY96	ENST00000284818	protein_coding	2.2945	2.14375	2.48792	0.214806	0.248151	1	2.15817	2.42991	0.171094	0.727615	1
4:77511753-77611834	+	ENSG00000156234	CXCL13	ENST00000286758	protein_coding	0.108252	0.14031	0.0650708	-1.10853	0.243431	1	0.122106	0.0650392	-0.908748	0.223853	1
3:46370854-46376206	+	ENSG00000160791	CCR5	ENST00000292303	protein_coding	25.1421	25.4966	25.4794	-0.000974137	0.817695	1	24.0927	27.3604	0.183496	0.278922	1
1:92473043-92486925	-	ENSG00000162676	GFI1	ENST00000294702	protein_coding	0.821409	0.849642	0.851981	0.00396635	0.869834	1	0.831038	0.809239	-0.0383491	0.629619	1
1:223712539-223776018	+	ENSG00000162909	CAPN2	ENST00000295006	protein_coding	41.2704	41.4624	40.8979	-0.0197769	0.736488	1	40.9045	39.5157	-0.0498335	0.339409	1
4:74036589-74038689	-	ENSG00000163734	CXCL3	ENST00000296026	protein_coding	282.485	272.695	294.955	0.113206	0.614462	1	272.493	325.78	0.25768	0.2089	1
4:73995642-73998677	-	ENSG00000163735	CXCL5	ENST00000296027	protein_coding	5.49358	4.97197	6.58619	0.405627	0.215419	1	4.95573	6.1438	0.310034	0.196113	1
4:73986439-73988190	-	ENSG00000163736	PPBP	ENST00000296028	protein_coding	9.58677	9.30839	10.381	0.157337	0.837835	1	8.42569	12.2519	0.540137	0.0411922	1
4:73981077-73982124	-	ENSG00000163737	PF4	ENST00000296029	protein_coding	40.9457	41.0226	42.3953	0.0474837	0.634291	1	39.2853	48.053	0.290635	0.265275	1
3:48223347-48225491	+	ENSG00000164047	CAMP	ENST00000296435	protein_coding	12.755	13.2285	9.2063	-0.522951	0.363881	1	13.2721	12.4485	-0.0924264	0.787001	1
4:173331695-173335125	-	ENSG00000164104	HMGB2	ENST00000296503	protein_coding	8.6732	8.95833	9.69763	0.114402	0.352667	1	8.88658	8.16777	-0.121686	0.58391	1
5:132073789-132076170	+	ENSG00000164400	CSF2	ENST00000296871	protein_coding	1.82431	1.38401	3.74643	1.43667	0.654426	1	2.34699	1.70639	-0.45986	0.380769	1
8:6935822-6938338	-	ENSG00000164821	DEFA4	ENST00000297435	protein_coding	7.32292	7.51566	7.41934	-0.0186079	0.866888	1	6.80589	9.2617	0.444493	0.38352	1
8:6924697-6926076	-	ENSG00000164822	DEFA6	ENST00000297436	protein_coding	0.0211203	0.0161937	0.026091	0.68812	0.630776	1	0.0307122	0.0322284	0.0695203	0.984946	1
16:50697139-50733077	+	ENSG00000167207	NOD2	ENST00000300589	protein_coding	12.0669	12.2197	12.0665	-0.0182075	0.914545	1	12.3091	11.3197	-0.120885	0.273591	1
19:41219223-41261766	+	ENSG00000167601	AXL	ENST00000301178	protein_coding	0.295424	0.310408	0.283502	-0.130808	0.612358	1	0.327736	0.210923	-0.635817	0.0410723	1
5:140631732-140633175	-	ENSG00000170458	CD14	ENST00000302014	protein_coding	159.088	157.316	161.853	0.0410218	0.877054	1	158.673	157.162	-0.0138036	0.737499	1
20:50190734-50192689	+	ENSG00000172216	CEBPB	ENST00000303004	protein_coding	385.38	380.663	361.08	-0.0761937	0.589764	1	375.655	399.17	0.0875962	0.328614	1
3:159988835-159996019	+	ENSG00000168811	IL12A	ENST00000305579	protein_coding	0.512517	0.422568	0.455382	0.107895	0.921704	1	0.582919	0.529035	-0.139932	0.81854	1
22:23180210-23318037	+	ENSG00000186716	BCR	ENST00000305877	protein_coding	2.42914	2.45184	2.37613	-0.0452492	0.58609	1	2.4398	2.58591	0.0839105	0.394417	1
4:76021118-76023497	-	ENSG00000169245	CXCL10	ENST00000306602	protein_coding	260.103	275.614	287.406	0.0604411	0.506812	1	261.189	253.144	-0.0451361	0.927672	1
4:76033682-76036197	-	ENSG00000169248	CXCL11	ENST00000306621	protein_coding	37.3656	41.0141	38.8818	-0.0770251	0.244224	1	37.878	33.158	-0.192001	0.739726	1
4:73740569-73743716	+	ENSG00000169429	CXCL8	ENST00000307407	protein_coding	1414.48	1357.18	1276.69	-0.0882069	0.0856802	1	1353.39	1555.31	0.200619	0.103182	1
5:157085832-157109044	-	ENSG00000135077	HAVCR2	ENST00000307851	protein_coding	14.1898	14.3962	13.0791	-0.138422	0.272324	1	14.1848	14.2674	0.0083711	0.773435	1
11:65653602-65663090	-	ENSG00000173039	RELA	ENST00000308639	protein_coding	33.4242	33.6993	34.5271	0.035009	0.996327	1	31.6088	33.1444	0.0684396	0.380098	1
9:121742785-121782653	+	ENSG00000136848	DAB2IP	ENST00000309989	protein_coding	0.0389848	0.0417089	0.0691003	0.728338	0.212418	1	0.0410303	0.0456061	0.152537	0.880677	1
6:36028158-36108509	+	ENSG00000112062	MAPK14	ENST00000310795	protein_coding	0.0104615	0.011133	6.33398e-18	-50.6426	0.601043	1	0.014611	0.0170313	0.221131	0.775356	1
2:112915193-112918882	+	ENSG00000125571	IL37	ENST00000311328	protein_coding	0.0128668	0.02267	0		0.378364	1	0.00595563	0.02577	2.11336	0.395219	1
6:35342614-35428178	+	ENSG00000112033	PPARD	ENST00000311565	protein_coding	0.363725	0.369509	0.25399	-0.540835	0.610475	1	0.392903	0.44057	0.165199	0.971331	1
19:38899969-38908889	+	ENSG00000104825	NFKBIB	ENST00000313582	protein_coding	29.5196	29.4109	28.8967	-0.0254493	0.677595	1	30.1102	30.1769	0.00319386	0.945478	1
19:54274352-54281184	-	ENSG00000131042	LILRB2	ENST00000314446	protein_coding	32.5132	34.3341	32.69	-0.0707926	0.47544	1	33.768	30.8326	-0.131201	0.48827	1
5:181223281-181235808	+	ENSG00000146063	TRIM41	ENST00000315073	protein_coding	3.21995	3.14321	2.49882	-0.330993	0.148236	1	3.49601	2.57376	-0.441832	0.0699496	1
4:2741660-2756376	-	ENSG00000168884	TNIP2	ENST00000315423	protein_coding	48.6822	48.0868	49.3056	0.0361109	0.640029	1	48.4402	50.5503	0.0615168	0.194948	1
2:113027433-113052867	-	ENSG00000136696	IL36B	ENST00000327407	protein_coding	0.0598851	0.0575889	0.0482354	-0.255699	0.978105	1	0.0398067	0.0644772	0.695777	0.361062	1
8:7015869-7018297	-	ENSG00000239839	DEFA3	ENST00000327857	protein_coding	120.714	129.579	74.9438	-0.789953	0.995536	1	124.635	148.596	0.253682	0.616563	1
19:54923510-54941750	-	ENSG00000167634	NLRP7	ENST00000328092	protein_coding	0.00533471	0.000116067	0.0328382	8.14428	0.0579645	1	0.000230164	8.5175e-06	-4.75609	0.318763	1
1:65792514-66374278	+	ENSG00000184588	PDE4B	ENST00000329654	protein_coding	0.0366324	0.0463797	2.8812e-05	-10.6526	0.180277	1	0.0232567	0.0424677	0.868719	0.766114	1
3:122055362-122121136	+	ENSG00000114013	CD86	ENST00000330540	protein_coding	1.63903	1.73011	1.67385	-0.0476926	0.557664	1	1.70351	1.82261	0.0974958	0.490344	1
1:247418049-247448817	+	ENSG00000162711	NLRP3	ENST00000336119	protein_coding	3.01439	2.97753	3.01392	0.0175245	0.983719	1	2.87722	2.92545	0.0239849	0.603438	1
3:119782710-119818485	+	ENSG00000144852	NR1I2	ENST00000337940	protein_coding	0.00803702	0.00103875	0.000506553	-1.03607	0.315597	1	0.000857165	0.000799988	-0.0995937	0.901951	1
13:30459850-30464310	-	ENSG00000189403	HMGB1	ENST00000339872	protein_coding	5.38342	5.58282	4.6341	-0.268705	0.43738	1	6.12284	4.94275	-0.308888	0.361942	1
5:88718241-88904053	-	ENSG00000081189	MEF2C	ENST00000340208	protein_coding	0.0648418	0.0658864	0.0469514	-0.488811	0.746128	1	0.0566266	0.0874633	0.627198	0.431059	1
19:54923509-54947505	-	ENSG00000167634	NLRP7	ENST00000340844	protein_coding	0.0162252	0.0160939	0.00118236	-3.76676	0.605322	1	0.0207342	0.000837979	-4.62895	0.448464	1
2:113067970-113075843	+	ENSG00000136697	IL1F10	ENST00000341010	protein_coding	0.00224719	0	0.0143356		0.0567624	1	0.00519664	0		0.455486	1
13:30456704-30465936	-	ENSG00000189403	HMGB1	ENST00000341423	protein_coding	1.05254	1.01349	1.00456	-0.0127712	0.929845	1	1.09499	1.02317	-0.0978739	0.674167	1
1:65792895-66374574	+	ENSG00000184588	PDE4B	ENST00000341517	protein_coding	0.263269	0.305096	0.180981	-0.753425	0.365459	1	0.233718	0.42641	0.867469	0.04484	1
22:28795175-28800524	-	ENSG00000100219	XBP1	ENST00000344347	protein_coding	7.81563	8.09193	7.89368	-0.035787	0.973227	1	5.89608	7.10541	0.269161	0.432344	1
2:113058638-113064748	+	ENSG00000136695	IL36RN	ENST00000346807	protein_coding	0.318069	0.266033	0.296411	0.155992	0.963428	1	0.269788	0.372239	0.4644	0.307478	1
1:247418049-247448817	+	ENSG00000162711	NLRP3	ENST00000348069	protein_coding	0.445908	0.45173	0.608717	0.430311	0.390877	1	0.240472	0.80954	1.75124	0.00135138	0.395953
11:36489173-36510256	-	ENSG00000175104	TRAF6	ENST00000348124	protein_coding	1.14551	1.08425	1.34229	0.307998	0.119761	1	1.12019	1.04948	-0.0940645	0.614346	1
2:112912971-112918882	+	ENSG00000125571	IL37	ENST00000349806	protein_coding	0.0322186	0.0567661	0		0.177318	1	0.019863	0.0605144	1.6072	0.343673	1
16:31201486-31202756	-	ENSG00000103490	PYCARD	ENST00000350605	protein_coding	2.24817	1.90348	3.66869	0.946626	0.00094129	0.274857	2.15978	2.37118	0.134721	0.36452	1
5:181223290-181235808	+	ENSG00000146063	TRIM41	ENST00000351937	protein_coding	2.26012	2.35809	2.64493	0.165612	0.627201	1	2.02886	2.2204	0.130148	0.585796	1
2:112912971-112918882	+	ENSG00000125571	IL37	ENST00000353225	protein_coding	0.00958992	0.00559995	0		0.600577	1	0.00734502	5.51629e-06	-10.3789	0.455672	1
11:105025521-105035157	-	ENSG00000137752	CASP1	ENST00000353247	protein_coding	0.00671279	0.0117036	0.00044731	-4.70953	0.532406	1	0.0123138	0.00028863	-5.41491	0.470751	1
2:113117897-113134016	+	ENSG00000136689	IL1RN	ENST00000354115	protein_coding	1382.07	1387.23	1402.39	0.0156784	0.74004	1	1341.19	1477.73	0.139875	0.155151	1
3:146192335-146251105	-	ENSG00000114698	PLSCR4	ENST00000354952	protein_coding	0.00428297	0.0075443	5.86462e-09	-20.2949	0.295242	1	0.00271431	0.00527988	0.959921	0.636851	1
9:117704403-117724735	+	ENSG00000136869	TLR4	ENST00000355622	protein_coding	1.05814	1.08945	1.05214	-0.050267	0.820658	1	1.09988	1.54995	0.494876	0.253792	1
20:1894783-1939897	+	ENSG00000198053	SIRPA	ENST00000356025	protein_coding	40.3203	37.8659	38.0755	0.00796547	0.909656	1	42.4424	44.3119	0.062189	0.826318	1
6:131573225-131584325	+	ENSG00000118520	ARG1	ENST00000356962	protein_coding	0.215016	0.195555	0.199477	0.02865	0.787762	1	0.177193	0.280777	0.664099	0.158673	1
3:39263495-39281735	-	ENSG00000168329	CX3CR1	ENST00000358309	protein_coding	4.44591	4.805	3.79995	-0.338553	0.129425	1	4.88414	3.56539	-0.454044	0.234592	1
20:1895296-1939897	+	ENSG00000198053	SIRPA	ENST00000358771	protein_coding	56.9508	55.9587	60.9125	0.122375	0.542443	1	51.9499	53.175	0.0336277	0.560382	1
19:41219235-41260294	+	ENSG00000167601	AXL	ENST00000359092	protein_coding	0.128233	0.112899	0.179397	0.668118	0.361619	1	0.10473	0.0961451	-0.123387	0.787719	1
10:48401612-48439357	+	ENSG00000107643	MAPK8	ENST00000360332	protein_coding	0.365473	0.358733	0.349548	-0.0374218	0.973756	1	0.362805	0.381971	0.0742708	0.772478	1
11:10751246-10779746	+	ENSG00000198730	CTR9	ENST00000361367	protein_coding	7.94376	8.23874	7.15159	-0.204161	0.0197297	1	8.16585	7.49614	-0.123455	0.0849096	1
19:1107638-1174268	-	ENSG00000064932	SBNO2	ENST00000361757	protein_coding	30.8768	31.6978	29.0129	-0.127688	0.5032	1	31.1452	27.5751	-0.175644	0.0353128	1
2:113117893-113134016	+	ENSG00000136689	IL1RN	ENST00000361779	protein_coding	6.66968	7.60242	5.79999	-0.390409	0.419176	1	7.85843	5.42645	-0.534232	0.469468	1
10:50305600-50623956	-	ENSG00000198964	SGMS1	ENST00000361781	protein_coding	1.12139	1.19049	1.00963	-0.237729	0.47135	1	1.02849	0.936703	-0.13486	0.721792	1
1:247418052-247448817	+	ENSG00000162711	NLRP3	ENST00000366496	protein_coding	0.0619999	0.0743399	4.93303e-05	-10.5574	0.295763	1	0.0571635	0.0431717	-0.405007	0.880621	1
1:247416156-247449102	+	ENSG00000162711	NLRP3	ENST00000366497	protein_coding	0.973446	0.946534	1.36931	0.532719	0.345081	1	1.08311	0.602391	-0.846409	0.0580079	1
1:241532378-241595642	+	ENSG00000117009	KMO	ENST00000366559	protein_coding	13.4757	12.9247	13.9629	0.111468	0.315807	1	13.4462	13.7594	0.0332188	0.814491	1
1:193121958-193254815	+	ENSG00000134371	CDC73	ENST00000367435	protein_coding	0.440032	0.43581	0.362431	-0.265994	0.568677	1	0.480975	0.452358	-0.0884991	0.949888	1
1:173183734-173205558	-	ENSG00000117586	TNFSF4	ENST00000367718	protein_coding	0.272705	0.253982	0.237079	-0.0993582	0.765924	1	0.214326	0.29934	0.481979	0.0597103	1
1:161229666-161238302	-	ENSG00000143257	NR1I3	ENST00000367983	protein_coding	0.145924	0.146891	0.124196	-0.242129	0.63462	1	0.117978	0.197703	0.74482	0.211871	1
6:110609978-110815469	-	ENSG00000155111	CDK19	ENST00000368911	protein_coding	0.969357	1.04297	0.863671	-0.272149	0.296888	1	0.847453	0.830605	-0.02897	0.626612	1
X:154010506-154019876	-	ENSG00000184216	IRAK1	ENST00000369974	protein_coding	2.80576	2.61583	3.82848	0.549506	0.709382	1	3.14962	4.09181	0.377562	0.365265	1
X:154010507-154019902	-	ENSG00000184216	IRAK1	ENST00000369980	protein_coding	23.7337	22.5053	24.8258	0.141576	0.254216	1	22.3293	23.8735	0.0964739	0.399964	1
1:92474762-92483954	-	ENSG00000162676	GFI1	ENST00000370332	protein_coding	1.15757	1.34045	1.29971	-0.0445245	0.800596	1	1.42474	0.989033	-0.526609	0.320356	1
X:141175745-141177125	-	ENSG00000182195	LDOC1	ENST00000370526	protein_coding	1.68259	1.78781	1.44177	-0.310354	0.290502	1	1.95489	1.41432	-0.466977	0.126363	1
1:66332004-66374579	+	ENSG00000184588	PDE4B	ENST00000371045	protein_coding	74.2412	75.9032	70.6404	-0.103668	0.204328	1	75.7987	71.6361	-0.0814859	0.189991	1
10:90912096-90921276	-	ENSG00000148677	ANKRD1	ENST00000371697	protein_coding	0.169248	0.173504	0.148654	-0.223013	0.812288	1	0.162364	0.20098	0.307817	0.776639	1
9:133422000-133459386	+	ENSG00000160323	ADAMTS13	ENST00000371929	protein_coding	0.0344783	0.0412054	0.0576961	0.485641	0.495873	1	0.0386195	0.037385	-0.0468708	0.949978	1
9:130713946-130885683	+	ENSG00000097007	ABL1	ENST00000372348	protein_coding	0.521677	0.659154	0.301069	-1.13052	0.0123456	1	0.489722	0.390736	-0.325769	0.400022	1
9:128149071-128153133	+	ENSG00000148346	LCN2	ENST00000373017	protein_coding	6.10948	6.18714	5.35759	-0.207689	0.548869	1	6.62057	6.34215	-0.061984	0.385114	1
1:37474580-37484377	+	ENSG00000163874	ZC3H12A	ENST00000373087	protein_coding	332.715	325.097	338.05	0.056366	0.464046	1	324.411	337.362	0.0564774	0.516746	1
20:37346154-37406050	+	ENSG00000197122	SRC	ENST00000373578	protein_coding	19.1301	19.9844	17.4723	-0.193801	0.0329406	1	18.9612	17.5625	-0.110548	0.294928	1
10:48401648-48439360	+	ENSG00000107643	MAPK8	ENST00000374176	protein_coding	0.129986	0.137038	0.0619834	-1.14463	0.297682	1	0.0734124	0.263311	1.84267	0.00329011	0.964002
10:48306753-48439360	+	ENSG00000107643	MAPK8	ENST00000374179	protein_coding	0.248493	0.239597	0.151873	-0.657743	0.379668	1	0.30857	0.184519	-0.741829	0.215503	1
10:48401643-48439360	+	ENSG00000107643	MAPK8	ENST00000374182	protein_coding	0.137269	0.121596	0.222471	0.871519	0.215308	1	0.133263	0.097419	-0.451998	0.512514	1
10:48306690-48439360	+	ENSG00000107643	MAPK8	ENST00000374189	protein_coding	0.0859473	0.112459	0.0914525	-0.29831	0.901533	1	0.115659	0.0841209	-0.459346	0.67072	1
9:104781006-104928155	-	ENSG00000165029	ABCA1	ENST00000374736	protein_coding	3.05591	2.87886	3.21134	0.157678	0.306759	1	2.68073	2.83902	0.0827686	0.804939	1
11:105041523-105045376	-	ENSG00000204397	CARD16	ENST00000375704	protein_coding	42.4099	41.5048	48.1372	0.213873	0.149568	1	39.7284	51.2118	0.366307	0.0126886	1
11:105041326-105045315	-	ENSG00000204397	CARD16	ENST00000375706	protein_coding	37.6299	36.2288	41.5155	0.196513	0.130447	1	36.3661	42.727	0.232556	0.0938037	1
6:31547608-31558829	+	ENSG00000204498	NFKBIL1	ENST00000376148	protein_coding	4.33537	4.41858	4.40947	-0.00297798	0.845217	1	3.95305	4.88693	0.305964	0.205183	1
1:12166991-12209220	+	ENSG00000028137	TNFRSF1B	ENST00000376259	protein_coding	624.974	610.525	604.345	-0.0146773	0.734287	1	600.545	665.158	0.147425	0.167214	1
2:112978019-112985554	+	ENSG00000136688	IL36G	ENST00000376489	protein_coding	0.244765	0.146191	0.158705	0.118495	0.981567	1	0.340728	0.264212	-0.366927	0.76731	1
13:77895481-77919768	-	ENSG00000136160	EDNRB	ENST00000377211	protein_coding	0.000396686	2.3287e-07	7.81369e-07	1.74648	0.332468	1	5.1448e-07	1.55332e-35	-94.7417	0.272802	1
13:76948497-76958642	+	ENSG00000102794	ACOD1	ENST00000377462	protein_coding	160.151	172.724	153.573	-0.169543	0.0724866	1	161.677	145.841	-0.148716	0.97551	1
8:38997026-39105144	+	ENSG00000168615	ADAM9	ENST00000379917	nonsense_mediated_decay	0.0315173	0.0330049	0.000164585	-7.6477	0.519928	1	0.0498507	0.015809	-1.65687	0.557805	1
17:7579491-7582111	+	ENSG00000129226	CD68	ENST00000380498	protein_coding	22.1478	21.7227	24.1691	0.15396	0.353964	1	20.0496	26.2643	0.389529	0.00550501	1
9:5450503-5470566	+	ENSG00000120217	CD274	ENST00000381573	protein_coding	0.272339	0.179285	0.66254	1.88575	0.0707486	1	0.273248	0.299909	0.134315	0.464722	1
9:5450542-5470554	+	ENSG00000120217	CD274	ENST00000381577	protein_coding	82.0612	83.8069	81.8557	-0.0339867	0.340729	1	80.4158	77.8893	-0.0460531	0.762277	1
8:6977649-6978634	-	ENSG00000206047	DEFA1	ENST00000382679	protein_coding	2.95653	3.30815	3.15837	-0.066844	0.819071	1	2.83111	3.1488	0.153439	0.54064	1
8:6996766-6999195	-	ENSG00000240247	DEFA1B	ENST00000382689	protein_coding	0.0564273	0.0716078	0.0316093	-1.17977	0.506738	1	0.0849003	0.0219254	-1.95317	0.229251	1
8:6977650-6980080	-	ENSG00000206047	DEFA1	ENST00000382692	protein_coding	0.278297	0.408184	3.6609e-05	-13.4447	0.0813848	1	0.323763	0.300946	-0.105433	0.717405	1
3:119527771-119557728	-	ENSG00000121594	CD80	ENST00000383669	protein_coding	0.294797	0.289991	0.233233	-0.314237	0.408082	1	0.266006	0.295134	0.149913	0.91782	1
19:54274466-54280498	-	ENSG00000131042	LILRB2	ENST00000391746	protein_coding	8.14167	8.31422	6.9956	-0.249132	0.100919	1	7.62692	7.99962	0.0688321	0.87353	1
19:54273821-54280883	-	ENSG00000131042	LILRB2	ENST00000391748	protein_coding	70.7572	71.6427	65.9521	-0.1194	0.175941	1	68.9117	75.3526	0.128908	0.170565	1
19:54274466-54281184	-	ENSG00000131042	LILRB2	ENST00000391749	protein_coding	27.9339	28.4171	24.3017	-0.225703	0.202777	1	27.2715	24.7872	-0.137801	0.500446	1
1:247418795-247448504	+	ENSG00000162711	NLRP3	ENST00000391827	protein_coding	2.56678	2.37146	2.80416	0.241793	0.36733	1	2.53447	2.16033	-0.230429	0.24279	1
1:247416156-247449108	+	ENSG00000162711	NLRP3	ENST00000391828	protein_coding	17.4073	17.9904	17.2625	-0.05959	0.521891	1	17.4324	17.7946	0.0296675	0.558315	1
10:110871795-110900005	+	ENSG00000150593	PDCD4	ENST00000393104	protein_coding	2.96762	2.83043	2.47193	-0.195386	0.257535	1	3.08582	3.09414	0.00388662	0.53492	1
2:113072318-113075850	+	ENSG00000136697	IL1F10	ENST00000393197	protein_coding	0.00145183	0	0				0.00335735	0		0.455486	1
2:113059108-113064748	+	ENSG00000136695	IL36RN	ENST00000393200	protein_coding	0.264868	0.240192	0.260519	0.117203	0.659234	1	0.16634	0.351794	1.0806	0.25231	1
3:122077903-122119820	+	ENSG00000114013	CD86	ENST00000393627	protein_coding	0.138531	0.149706	0.145101	-0.0450759	0.959117	1	0.105858	0.22339	1.07743	0.125755	1
X:154011859-154019812	-	ENSG00000184216	IRAK1	ENST00000393687	protein_coding	0.905839	0.91114	0.640515	-0.50844	0.24745	1	0.885511	0.857748	-0.045956	0.945188	1
9:117704192-117715775	+	ENSG00000136869	TLR4	ENST00000394487	protein_coding	4.98925	5.01572	5.27908	0.07383	0.935074	1	4.93486	4.35323	-0.180921	0.142046	1
4:102501331-102616915	+	ENSG00000109320	NFKB1	ENST00000394820	protein_coding	83.0524	84.8473	82.1588	-0.0464545	0.747523	1	82.1481	73.3477	-0.163475	0.104334	1
12:47841537-47943048	-	ENSG00000111424	VDR	ENST00000395324	protein_coding	0.000514896	0.00055741	0.000462315	-0.269865	0.182298	1	0.000534718	0.000562338	0.0726594	0.6512	1
11:47248916-47268812	+	ENSG00000025434	NR1H3	ENST00000395397	protein_coding	0.159692	0.171112	0.138569	-0.304337	0.82961	1	0.113291	0.192267	0.763073	0.610588	1
10:48306639-48439357	+	ENSG00000107643	MAPK8	ENST00000395611	protein_coding	0.265746	0.253779	0.295051	0.217394	0.728734	1	0.302327	0.207352	-0.544027	0.239714	1
4:73869404-73871242	+	ENSG00000163739	CXCL1	ENST00000395761	protein_coding	672.639	654.025	611.562	-0.0968472	0.365896	1	663.76	752.664	0.181345	0.361549	1
4:67558728-67607337	+	ENSG00000035720	STAP1	ENST00000396225	protein_coding	4.76196	4.59056	5.925	0.368147	0.436806	1	4.62851	3.9844	-0.216187	0.588718	1
22:43151935-43163241	+	ENSG00000100300	TSPO	ENST00000396265	protein_coding	0.0307435	0.0305102	0.0351367	0.203685	0.812508	1	0.0190826	0.0225575	0.241351	0.85137	1
3:38138478-38143022	+	ENSG00000172936	MYD88	ENST00000396334	protein_coding	4.4514	3.97155	3.31887	-0.25901	0.353064	1	3.97615	4.43774	0.158452	0.971725	1
14:23321457-23326163	+	ENSG00000100836	PABPN1	ENST00000397276	protein_coding	4.31708	4.42421	4.33333	-0.0299443	0.756171	1	4.37185	4.11417	-0.0876444	0.62238	1
9:26903372-26947242	-	ENSG00000137055	PLAA	ENST00000397292	protein_coding	1.1909	1.17265	1.20002	0.0332758	0.677341	1	1.17608	1.16779	-0.0102092	0.846437	1
9:5510570-5571254	+	ENSG00000197646	PDCD1LG2	ENST00000397747	protein_coding	0.960609	1.09765	0.850155	-0.368619	0.275415	1	1.06868	0.873186	-0.291464	0.376734	1
15:101270817-101277450	-	ENSG00000131871	SELENOS	ENST00000398226	protein_coding	0.706597	0.746303	0.635685	-0.23145	0.700003	1	0.799516	0.786909	-0.0229292	0.89785	1
11:67583595-67586656	+	ENSG00000084207	GSTP1	ENST00000398606	protein_coding	5.98029	6.26987	5.45618	-0.200544	0.858483	1	6.57337	5.70346	-0.204796	0.270862	1
3:39263494-39280034	-	ENSG00000168329	CX3CR1	ENST00000399220	protein_coding	5.99913	6.32175	5.77984	-0.129295	0.721635	1	5.57799	5.5127	-0.0169876	0.860726	1
13:30460907-30465242	-	ENSG00000189403	HMGB1	ENST00000399494	protein_coding	17.9088	18.0871	18.8107	0.0565976	0.668242	1	18.5133	17.3839	-0.0908066	0.432268	1
20:1894167-1939894	+	ENSG00000198053	SIRPA	ENST00000400068	protein_coding	49.4165	48.9915	53.4221	0.124906	0.617032	1	46.2566	44.0683	-0.0699184	0.766497	1
5:140631728-140633701	-	ENSG00000170458	CD14	ENST00000401743	protein_coding	15.4965	14.8945	16.878	0.180358	0.240955	1	14.3726	16.1618	0.169266	0.281172	1
7:22725884-22732002	+	ENSG00000136244	IL6	ENST00000404625	protein_coding	6.04278	6.30607	4.98746	-0.338437	0.100609	1	6.78849	5.73556	-0.243158	0.441872	1
13:30458747-30617597	-	ENSG00000189403	HMGB1	ENST00000405805	protein_coding	0.415788	0.45337	0.505448	0.156874	0.492911	1	0.418491	0.382972	-0.127957	0.906511	1
11:47257998-47268843	+	ENSG00000025434	NR1H3	ENST00000405853	protein_coding	0.00414369	0.00715249	6.57855e-08	-16.7303	0.60109	1	0.00938766	4.00316e-13	-34.4489	0.455484	1
11:65653601-65662916	-	ENSG00000173039	RELA	ENST00000406246	protein_coding	68.7056	70.6065	67.2949	-0.0693033	0.488161	1	71.2913	65.7564	-0.116597	0.0542724	1
11:47248956-47268781	+	ENSG00000025434	NR1H3	ENST00000407404	protein_coding	0.0258401	0.0191962	0.0953383	2.31223	0.0972762	1	0.0188401	0.0379695	1.01103	0.522708	1
9:121651594-121785530	+	ENSG00000136848	DAB2IP	ENST00000408936	protein_coding	0.0582455	0.0795362	0.0264145	-1.59028	0.395295	1	0.0886648	0.0534335	-0.730617	0.629366	1
2:113111116-113134013	+	ENSG00000136689	IL1RN	ENST00000409052	protein_coding	1.83042	1.78022	2.08782	0.229941	0.779619	1	1.90941	1.54513	-0.305393	0.225256	1
2:113127561-113133121	+	ENSG00000136689	IL1RN	ENST00000409930	protein_coding	1061.42	1083.99	1077.85	-0.0081933	0.938342	1	1040.05	1049.27	0.0127338	0.973214	1
19:3594780-3606660	-	ENSG00000006638	TBXA2R	ENST00000411851	protein_coding	0.265223	0.204817	0.254977	0.316037	0.626908	1	0.226641	0.27927	0.301255	0.401404	1
8:28021964-28083936	-	ENSG00000189233	NUGGC	ENST00000413272	protein_coding	1.48181	1.56764	1.52247	-0.0421794	0.787695	1	1.50516	1.3486	-0.158454	0.612411	1
3:49359145-49411976	-	ENSG00000067560	RHOA	ENST00000418115	protein_coding	114.371	113.825	113.339	-0.00616288	0.968206	1	112.889	115.453	0.0324024	0.351725	1
9:33264879-33282069	+	ENSG00000086065	CHMP5	ENST00000419016	protein_coding	2.03293	2.15206	2.04493	-0.0736655	0.762233	1	2.16418	1.96823	-0.136917	0.199579	1
3:38138661-38143022	+	ENSG00000172936	MYD88	ENST00000421516	protein_coding	1.64711	1.83626	1.80249	-0.026779	0.895736	1	2.07071	1.62382	-0.350737	0.384937	1
1:65992422-66374573	+	ENSG00000184588	PDE4B	ENST00000423207	protein_coding	0.00188361	0.00331872	2.86306e-08	-16.8227	0.601068	1	1.10183e-07	1.99879e-07	0.85923	0.582915	1
1:206767602-206772494	-	ENSG00000136634	IL10	ENST00000423557	protein_coding	3.90075	3.62253	3.92403	0.115338	0.754531	1	3.50836	4.92	0.487862	0.0069539	1
5:88718241-88904257	-	ENSG00000081189	MEF2C	ENST00000424173	protein_coding	0.0230894	0.0130359	3.25075e-05	-8.6475	0.460174	1	0.00691294	0.0253718	1.87585	0.258011	1
3:38138552-38141660	+	ENSG00000172936	MYD88	ENST00000424893	protein_coding	10.2396	10.5856	9.0663	-0.223516	0.739447	1	9.71464	9.83602	0.0179134	0.481715	1
1:92474762-92486071	-	ENSG00000162676	GFI1	ENST00000427103	protein_coding	4.04478	4.36249	3.62856	-0.265754	0.215554	1	3.93813	3.92889	-0.00339101	0.840839	1
5:115578650-115602479	-	ENSG00000243414	TICAM2	ENST00000427199	protein_coding	1.89281	1.85313	2.15666	0.218834	0.200732	1	1.87617	1.78904	-0.0686038	0.658418	1
19:3610645-3626790	-	ENSG00000105298	CACTIN	ENST00000429344	protein_coding	7.98798	8.12775	7.83776	-0.0524152	0.666956	1	8.39591	7.5801	-0.147469	0.116657	1
19:54273822-54281178	-	ENSG00000131042	LILRB2	ENST00000434421	protein_coding	8.51333	7.64755	11.1891	0.549019	0.6668	1	7.61358	9.87025	0.374511	0.933241	1
11:105025508-105035250	-	ENSG00000137752	CASP1	ENST00000436863	protein_coding	0.869991	0.817489	0.885451	0.115212	0.879786	1	1.26285	0.344575	-1.8738	0.00790206	1
5:88720337-88883466	-	ENSG00000081189	MEF2C	ENST00000437473	protein_coding	0.0581647	0.0679226	0.0385986	-0.815345	0.523966	1	0.07705	0.0153522	-2.32734	0.0799102	1
19:1107637-1132221	-	ENSG00000064932	SBNO2	ENST00000438103	protein_coding	89.1839	91.6113	80.9703	-0.178133	0.043006	1	92.2594	92.2101	-0.000770503	0.661049	1
4:173331701-173333672	-	ENSG00000164104	HMGB2	ENST00000438704	protein_coding	13.9836	14.5088	14.2576	-0.0251954	0.799206	1	15.2976	11.9942	-0.350968	0.400003	1
11:47257996-47269033	+	ENSG00000025434	NR1H3	ENST00000441012	protein_coding	0.0310839	0.040437	1.31975e-09	-24.8689	0.333966	1	0.0176599	0.00850115	-1.05475	0.598957	1
3:38138661-38141450	+	ENSG00000172936	MYD88	ENST00000443433	protein_coding	9.83459	10.0518	9.23757	-0.121865	0.502278	1	9.9042	7.62132	-0.378	0.0387581	1
3:46372670-46373961	+	ENSG00000160791	CCR5	ENST00000445772	protein_coding	0.0657842	0.0882659	0.00771762	-3.51563	0.0711232	1	0.0611915	0.0614021	0.00495802	0.987271	1
11:105025521-105035157	-	ENSG00000137752	CASP1	ENST00000446369	protein_coding	0.224522	0.290586	0.226269	-0.360924	0.975608	1	0.230721	0.170149	-0.439348	0.993869	1
4:173331701-173334391	-	ENSG00000164104	HMGB2	ENST00000446922	protein_coding	5.66682	5.51203	6.99409	0.343553	0.156884	1	5.68846	6.47295	0.186385	0.530061	1
7:80638642-80679274	+	ENSG00000135218	CD36	ENST00000447544	protein_coding	0.160927	0.149513	0.173276	0.212806	0.51992	1	0.174917	0.161309	-0.116838	0.731873	1
6:31575565-31578336	+	ENSG00000232810	TNF	ENST00000449264	protein_coding	927.604	970.577	882.954	-0.136503	0.312144	1	979.539	886.971	-0.143217	0.366313	1
11:47257979-47268845	+	ENSG00000025434	NR1H3	ENST00000467728	protein_coding	0.0340507	0.0356248	0.0495479	0.475941	0.567275	1	0.0376657	0.00989998	-1.92775	0.192494	1
3:122055366-122120074	+	ENSG00000114013	CD86	ENST00000469710	protein_coding	0.0448166	0.0379539	0.0519494	0.452859	0.607859	1	0.0510815	0.0402121	-0.345171	0.840749	1
3:55465715-55489945	-	ENSG00000114251	WNT5A	ENST00000474267	protein_coding	0.169604	0.180652	0.113962	-0.664651	0.282813	1	0.178462	0.176172	-0.0186336	0.727209	1
1:247418620-247425792	+	ENSG00000162711	NLRP3	ENST00000474792	protein_coding	0.373283	0.433865	0.40164	-0.111343	0.775139	1	0.394235	0.123565	-1.67378	0.0620464	1
3:119527464-119559556	-	ENSG00000121594	CD80	ENST00000478182	protein_coding	0.969541	0.906726	1.29303	0.512021	0.131011	1	0.943373	1.20656	0.355005	0.225152	1
1:66354382-66372738	+	ENSG00000184588	PDE4B	ENST00000480109	protein_coding	5.26508	5.21054	7.02278	0.430609	0.337373	1	4.49019	3.95669	-0.182482	0.514032	1
8:38996973-39105261	+	ENSG00000168615	ADAM9	ENST00000487273	protein_coding	2.20807	2.09964	2.30385	0.133902	0.430154	1	2.01713	2.19372	0.121074	0.667417	1
3:122055366-122120328	+	ENSG00000114013	CD86	ENST00000493101	protein_coding	0.0382217	0.0497064	0.00864411	-2.52364	0.408084	1	0.0537293	1.34941e-05	-11.9592	0.167922	1
3:38138657-38141643	+	ENSG00000172936	MYD88	ENST00000495303	protein_coding	7.16285	7.27428	8.12041	0.158749	0.971188	1	6.55262	5.13093	-0.352851	0.190733	1
3:55469993-55481393	-	ENSG00000114251	WNT5A	ENST00000497027	protein_coding	0.364675	0.35684	0.54965	0.623236	0.165072	1	0.35243	0.363356	0.044049	0.862338	1
4:76034690-76041415	-	ENSG00000169248	CXCL11	ENST00000503860	protein_coding	26.1517	27.7788	28.2864	0.0261216	0.94217	1	26.7589	21.2674	-0.331375	0.979002	1
5:88717117-88883464	-	ENSG00000081189	MEF2C	ENST00000504921	protein_coding	0.0119783	0.0163715	0.0171332	0.0656074	0.969279	1	0.0186483	0.00219921	-3.08399	0.246163	1
4:102501898-102617117	+	ENSG00000109320	NFKB1	ENST00000505458	protein_coding	22.7333	23.5969	15.8664	-0.57263	0.392566	1	23.2537	30.3281	0.383191	0.0899305	1
4:121132040-121216627	-	ENSG00000050730	TNIP3	ENST00000507879	protein_coding	0.991675	0.791549	1.10311	0.478828	0.492311	1	0.786607	1.31644	0.742929	0.140924	1
4:74097040-74099195	-	ENSG00000081041	CXCL2	ENST00000508487	protein_coding	361.762	343.311	369.775	0.107129	0.741832	1	346.92	411.045	0.244692	0.102818	1
5:88722489-88883181	-	ENSG00000081189	MEF2C	ENST00000508569	protein_coding	0.178395	0.142259	0.23384	0.716995	0.529857	1	0.178778	0.0777202	-1.20181	0.113885	1
4:121132283-121227466	-	ENSG00000050730	TNIP3	ENST00000509841	protein_coding	0.823167	0.860454	0.459156	-0.906115	0.289788	1	0.876592	0.494984	-0.824524	0.126464	1
4:2741648-2756331	-	ENSG00000168884	TNIP2	ENST00000510267	protein_coding	1.01411	1.0266	1.26636	0.30281	0.854301	1	1.08346	0.923199	-0.230937	0.566675	1
5:88721570-88883224	-	ENSG00000081189	MEF2C	ENST00000514015	protein_coding	0.146492	0.120373	0.213227	0.82488	0.538835	1	0.112126	0.209223	0.899923	0.204679	1
5:88720825-88825864	-	ENSG00000081189	MEF2C	ENST00000514028	protein_coding	0.0261903	0.0357401	0.0362138	0.0189947	0.930991	1	0.00601242	0.0349796	2.5405	0.316091	1
4:121137449-121141899	-	ENSG00000050730	TNIP3	ENST00000515036	protein_coding	0.761915	0.694184	0.705805	0.0239512	0.674069	1	0.686624	1.00292	0.546615	0.345417	1
8:73991426-74029074	+	ENSG00000154589	LY96	ENST00000518893	protein_coding	0.245665	0.196394	0.326257	0.732258	0.205437	1	0.214362	0.293554	0.45358	0.42561	1
5:150846523-150848669	+	ENSG00000237693	IRGM	ENST00000522154	protein_coding	0.0846033	0.118727	0.0270904	-2.13179	0.0236584	1	0.0842221	0.0820949	-0.0369069	0.923702	1
11:105026209-105035149	-	ENSG00000137752	CASP1	ENST00000525825	protein_coding	10.2287	9.5325	12.6706	0.410564	0.282098	1	9.03443	9.95041	0.139324	0.753991	1
15:101272191-101277485	-	ENSG00000131871	SELENOS	ENST00000526049	protein_coding	26.9255	26.272	28.4909	0.116975	0.131551	1	26.8751	28.6602	0.0927762	0.330946	1
11:105025508-105035113	-	ENSG00000137752	CASP1	ENST00000526568	protein_coding	0.644003	0.620884	0.892775	0.523973	0.677441	1	0.512592	0.990566	0.950441	0.146759	1
11:36483769-36510272	-	ENSG00000175104	TRAF6	ENST00000526995	protein_coding	1.62616	1.65873	1.44307	-0.200936	0.0937381	1	1.64975	1.51006	-0.127633	0.19353	1
8:144291604-144314720	+	ENSG00000185122	HSF1	ENST00000528838	protein_coding	17.6113	17.3427	17.8598	0.0423848	0.699651	1	17.976	18.3797	0.0320446	0.759313	1
11:105025508-105035144	-	ENSG00000137752	CASP1	ENST00000533400	protein_coding	68.8625	68.2084	71.4124	0.0662255	0.431238	1	66.1674	73.7202	0.155939	0.0557517	1
11:105026225-105035113	-	ENSG00000137752	CASP1	ENST00000534497	protein_coding	1.20639	1.07505	1.44289	0.424548	0.32402	1	1.24197	1.37363	0.145359	0.726322	1
3:39263495-39281273	-	ENSG00000168329	CX3CR1	ENST00000541347	protein_coding	0.482605	0.474692	0.779859	0.716221	0.0911331	1	0.493337	0.656109	0.411363	0.667677	1
3:39263495-39280439	-	ENSG00000168329	CX3CR1	ENST00000542107	protein_coding	0.0947782	0.0572297	0.263663	2.20386	0.0960223	1	0.134243	0.047903	-1.48666	0.542591	1
10:17228241-17237593	+	ENSG00000026025	VIM	ENST00000544301	protein_coding	0.701382	0.563171	1.19006	1.07939	0.0368749	1	0.477621	0.876099	0.875229	0.168286	1
12:47841537-47905022	-	ENSG00000111424	VDR	ENST00000549336	protein_coding	4.46154	4.45158	4.36892	-0.027042	0.611647	1	4.40932	4.33173	-0.0256141	0.973906	1
12:100473916-100563511	+	ENSG00000012504	NR1H4	ENST00000549996	protein_coding	0.00147931	0.00260641	0		0.601086	1	0.00342091	0		0.455486	1
12:47842628-47905003	-	ENSG00000111424	VDR	ENST00000550325	protein_coding	0.172466	0.206777	0.204617	-0.0151506	0.83616	1	0.209816	0.0694206	-1.59569	0.0635735	1
10:17809348-17911164	+	ENSG00000260314	MRC1	ENST00000569591	protein_coding	0.0200299	0.0212721	0.0214503	0.0120325	0.982369	1	0.0176568	0.0230608	0.385221	0.566521	1
16:11547722-11587563	-	ENSG00000189067	LITAF	ENST00000571688	protein_coding	5.30723	5.48787	6.11113	0.155194	0.206961	1	6.04133	4.53588	-0.413483	0.0900846	1
17:1650631-1684837	-	ENSG00000174231	PRPF8	ENST00000572621	protein_coding	1.04413	1.02407	1.47365	0.525087	0.0835847	1	0.854672	1.16085	0.441738	0.378978	1
17:3585149-3636249	-	ENSG00000262304	AC027796.3	ENST00000572919	nonsense_mediated_decay	0.120316	0.112522	0.187558	0.737132	0.116336	1	0.117595	0.146558	0.317641	0.583609	1
17:7389733-7394807	-	ENSG00000187838	PLSCR3	ENST00000574401	protein_coding	0.871614	0.929926	1.02028	0.133779	0.75554	1	1.20376	0.725717	-0.730065	0.0771552	1
19:3610647-3626815	-	ENSG00000105298	CACTIN	ENST00000585942	nonsense_mediated_decay	0.0250689	0.0171283	0.0748948	2.12848	0.181929	1	0.0193314	0.00927825	-1.05902	0.33937	1
19:54923515-54966243	-	ENSG00000167634	NLRP7	ENST00000588756	protein_coding	0.0233041	0.0258936	0.019027	-0.444548	0.812679	1	0.0265007	0.0242106	-0.130396	0.961015	1
19:54923515-54941752	-	ENSG00000167634	NLRP7	ENST00000590030	protein_coding	0.482223	0.516393	0.42447	-0.282809	0.22498	1	0.490205	0.359059	-0.449166	0.108936	1
19:54923653-54947497	-	ENSG00000167634	NLRP7	ENST00000592784	protein_coding	0.00698848	0.00478324	4.9505e-05	-6.59427	0.590999	1	0.00960621	0.000261333	-5.20001	0.313641	1
19:50377245-50382944	+	ENSG00000131408	NR1H2	ENST00000593926	protein_coding	0.000124783	0.000182466	0.000106466	-0.777227	0.816595	1	0.000230551	9.29122e-05	-1.31115	0.646456	1
19:39385853-39391154	-	ENSG00000006712	PAF1	ENST00000595564	protein_coding	0.182638	0.215246	0.102597	-1.06899	0.1346	1	0.192661	0.191025	-0.0123101	0.910795	1
19:39406813-39409412	+	ENSG00000128016	ZFP36	ENST00000597629	protein_coding	2.73096	2.20433	2.27792	0.0473763	0.818939	1	3.24177	2.11989	-0.612788	0.09027	1
19:35280716-35285143	+	ENSG00000105697	HAMP	ENST00000598398	protein_coding	0.160799	0.228964	0.0694596	-1.72087	0.193052	1	0.141692	0.239871	0.759505	0.300615	1
19:18832001-18868229	+	ENSG00000005007	UPF1	ENST00000599848	protein_coding	2.02158	2.17499	1.86027	-0.225494	0.621146	1	2.11642	2.62899	0.312877	0.226255	1
4:102577714-102617098	+	ENSG00000109320	NFKB1	ENST00000600343	protein_coding	0.955146	1.04004	0.974831	-0.0934093	0.714651	1	1.09766	0.76963	-0.512188	0.0811877	1
19:49659572-49665802	-	ENSG00000126456	IRF3	ENST00000601291	protein_coding	1.67069	1.69908	1.8709	0.138977	0.446586	1	1.55017	1.4396	-0.106756	0.920331	1
22:28794560-28800572	-	ENSG00000100219	XBP1	ENST00000611155	protein_coding	0.00788591	0.0138714	3.42711e-05	-8.66091	0.601022	1	0.0181843	3.79762e-05	-8.90338	0.456011	1
6:137867259-137883312	+	ENSG00000118503	TNFAIP3	ENST00000612899	protein_coding	151.067	150.768	155.004	0.0399711	0.590288	1	150.81	147.221	-0.0347459	0.386122	1
20:1894508-1940592	+	ENSG00000198053	SIRPA	ENST00000622179	protein_coding	8.77818	8.32797	9.15344	0.136349	0.301243	1	8.3361	8.51199	0.0301244	0.803588	1
5:88720026-88904052	-	ENSG00000081189	MEF2C	ENST00000625674	protein_coding	0.0302104	0.0335598	0.030269	-0.148892	0.867765	1	0.0132238	0.0207966	0.653214	0.573491	1
5:88722604-88823788	-	ENSG00000081189	MEF2C	ENST00000628656	protein_coding	0.0810624	0.118845	0.035842	-1.72936	0.452362	1	0.0822801	0.0392082	-1.06939	0.334037	1
5:88721577-88904105	-	ENSG00000081189	MEF2C	ENST00000629612	protein_coding	0.0241963	0.0267115	8.95547e-07	-14.8643	0.173572	1	0.0330757	0.00993903	-1.7346	0.232185	1
5:88721647-88877999	-	ENSG00000081189	MEF2C	ENST00000636294	protein_coding	0.0556662	0.0602159	0.0588229	-0.0337654	0.996365	1	0.091094	0.0304744	-1.57976	0.111772	1
5:88718274-88883747	-	ENSG00000081189	MEF2C	ENST00000636998	protein_coding	0.36008	0.359649	0.391776	0.123437	0.901844	1	0.372977	0.411755	0.142699	0.76608	1
5:88720856-88883182	-	ENSG00000081189	MEF2C	ENST00000637732	protein_coding	0.10113	0.106047	0.0924097	-0.198584	0.749829	1	0.0529921	0.161724	1.60968	0.0413704	1
3:119807251-119817212	+	ENSG00000144852	NR1I2	ENST00000638727	protein_coding	0.0175813	0.0211802	0.0106586	-0.990692	0.65227	1	0.0206201	0.0275214	0.416501	0.601274	1
3:119807251-119817212	+	ENSG00000144852	NR1I2	ENST00000640105	protein_coding	0.00580559	0.00862825	7.48448e-06	-10.1709	0.463401	1	0.0113213	1.67911e-05	-9.39712	0.295378	1
1:223109404-223143248	-	ENSG00000187554	TLR5	ENST00000642603	protein_coding	0.0598032	0.0320836	0.0488143	0.605468	0.856632	1	0.0526612	0.0151039	-1.80182	0.319673	1
1:247418730-247448595	+	ENSG00000162711	NLRP3	ENST00000643234	protein_coding	0.324278	0.378836	0.243702	-0.636458	0.520404	1	0.342324	0.281355	-0.282971	0.799214	1
16:50693588-50731819	+	ENSG00000167207	NOD2	ENST00000647318	protein_coding	3.05103	3.28713	2.49107	-0.400061	0.243171	1	3.17981	1.97002	-0.69073	0.0164536	1
10:99782640-99852594	+	ENSG00000023839	ABCC2	ENST00000647814	protein_coding	0.00150394	0.00160047	0.00155314	-0.043309	0.853474	1	0.0014712	0.00129578	-0.183175	0.452277	1
3:38138661-38143022	+	ENSG00000172936	MYD88	ENST00000650905	protein_coding	84.0387	81.1638	86.4908	0.09171	0.783701	1	80.9973	92.4729	0.191157	0.0283541	1
19:50358606-50383387	+	ENSG00000131408	NR1H2	ENST00000652203	protein_coding	0.579448	0.652298	0.554014	-0.235607	0.296184	1	0.611049	0.617209	0.01447	0.946031	1

## Sheet: Column descriptions
Column name	Column description
coord	Genomic coordinates
strand	Strand
gene_id	Ensembl gene ID
gene_name	Ensembl gene name
transcript_id	Ensembl transcript ID
transcript_biotype	Transcript biotype https://www.ensembl.org/info/genome/genebuild/biotypes.html
mean	Mean FPKM for all samples
mean-depression-0-in-8d	Mean FPKM for patients without depressive symptoms on Day 8
mean-depression-1-in-8d	Mean FPKM for patients with depressive symptoms on Day 8
logFC-depression-0vs1-in-8d	Log fold change
pvalue-ttest-depression-0vs1-in-8d	t-test p-value
bonferroni-ttest-depression-0vs1-in-8d	Adjusted p-value for multiple testing
mean-depression-0-in-3m	Mean FPKM for patients without depressive symptoms at 3 months after stroke
mean-depression-1-in-3m	Mean FPKM for patients with depressive symptoms at 3 months after stroke
logFC-depression-0vs1-in-3m	Log fold change
pvalue-ttest-depression-0vs1-in-3m	t-test p-value
bonferroni-ttest-depression-0vs1-in-3m	Adjusted p-value for multiple testing
